# Supplementary material for: eDNA Metabarcoding Reveals Homogenization of Fish in Fujiang Segments Isolated by Cascading Hydroelectric Stations
Source: Animals (Basel). 2025 Jul 10;15(14):2031. doi: 10.3390/ani15142031 (PMC12291789; doi:10.3390/ani15142031)
Supplement: Supplementary file 1 [file animals-15-02031-s001.zip]

Archive with 1 entries (1 files):
- animals-3717731-supplementary.pdf
